# Supplementary material for: Comparison of Hemodynamic Factors Predicting Prognosis in Heart Failure: A Systematic Review
Source: J Clin Med. 2019 Oct 22;8(10):1757. doi: 10.3390/jcm8101757 (PMC6832156; doi:10.3390/jcm8101757)
Supplement: Supplementary file 1 [file jcm-08-01757-s001.zip]

Archive with 8 entries (7 files):
- jcm-607014-supplementary/
- jcm-607014-supplementary/Supplement 1 Search strategy.docx
- jcm-607014-supplementary/Supplement 2A- Complete Critical Appraisal methods & results .docx
- jcm-607014-supplementary/Supplement 2B Complete Critical Appraisal Table.xlsx
- jcm-607014-supplementary/Supplement 3 Complete Data Extraction Table .xlsx
- jcm-607014-supplementary/Supplement 4A Data Analysis Table, Univariate Analysis .xlsx
- jcm-607014-supplementary/Supplement 4B Data Analysis Table, Multivariate Analysis .xlsx
- jcm-607014-supplementary/Supplements 5A B and C Direct comparisons Figure results and table.docx
