# Supplementary material for: Comparison of Hemodynamic Factors Predicting Prognosis in Heart Failure: A Systematic Review
Source: J Clin Med. 2019 Oct 22;8(10):1757. doi: 10.3390/jcm8101757 (PMC6832156; doi:10.3390/jcm8101757)
Supplement: Supplementary file 1 [file jcm-08-01757-s001.zip › jcm-607014-supplementary/Supplement 2B Complete Critical Appraisal Table.xlsx]

## Sheet: Blad1
Supplemental material: Table 1. Critical appraisal skills program for prognostic studies		1. Study Participation									2. Study attrition				3. Prognostic Factor measurement				???			4. outcome measurement												5. Study confounding ???								6. Statistical analysis and reporting					Inclusion/ Exclusion after Critical Appraisal?	Overall: WEAK POINTS on Critical Appraisal : per weakness -1 point on CAT (= aantal biasses in een studie…)
Study	Observer	Source of target population ADHF, CHF, HTX, HFPEF	Method used to identify population, prospective or retrospective	Method used to identify population, description of selection of patients for right heart catheterization Y/N	recruitment period: period from ... Untill … / unknown	place of recruitment, 1 hospital, multicenter, continent	Inclusion criteria/ Exclusion criteria of study presented in Methods Y/N	Adequate study participation	Baseline characteristics, age, man/woman, stable or new patients (if not yet treated then variables and prognosis would change after inclusion)	Study Participation Summary appropriate for review Y/N	Proportion of baseline samples available for analysis, Follow up % of pts	Attempts were made to collect informatin from pat lost to fUp	reasons and potential impact of subjects lost to Fup	Study attrition Summary, < 10% lost to Follow up Y/N	Definition present of prognostic variables, CO, PCWP and SBP in methods Y/N	Valid and reliable measurement of prognostic variable; CO thermodilution or Fick	Valid and reliable measurement of prognostic variable; PCWP test blood saturation sampling gedaan Y/N	method and setting of variable measurement: uniform, same method Y/N	Proportion of data on prognostic factor available; information on MV analysis number of pts described with available data Y/N	Method used for missing data; imputation used Y/N	Prognostic factor measurement summary, adequaat Y/N	definition of outcome: mortality, CV hospitalization or HTX/LVAD	Variables in UV model: Age present? Y/N	Variables in UV model: VO2-MAX present? Y/N	Variables in UV model: Renal function (blood urea nitrogen) present? Y/N	Variables in UV model: Sodium present? Y/N	Variables in UV model: Ejection Fraction present? Y/N	Variables in UV model: BNP present? Y/N	Variables in UV model: NYHA present? Y/N	definition of outcome: Follow up duur defined Y/N	Valid and reliable measurement of Outcome : presence of adjudication commision present Y/N, of Gebeld met register, of In status gekeken: als tekst	methods and setting of outcome measurement, was it done in all patients in the same way Y/N	Summary outcome measurement OK, Y/N	Important confounders measured? Age in MV analyse als voorwaarde Y/N	Important confounders measured? Factor X in MV analyse als voorwaarde Y/N	Definition of confounders in methods clear, alleen bji factor X	Valid and reliable measurement of factor X	Methods and setting of confounding measurement, factor X	Methods used for missing confounder data; imputation method described Y/N	Appropriate accounting for important confounding: interactie getest voor bijv leeftijd; subgroepen geanalyseerd (verschillende groepen soorten hartfalen (mixed pt groepen/ 1 soort hartfalen? of ischemisch/niet-ischemisch )	Summary study confounding, goedgekeurd Y/N	Presentation pf analytical strategy: voldoende data voor de analyse Y/N zie hiernaast	Per variable CO, PCWP of RR 10 events aanwezig (zie excel results/outcomes voor aantal events en aantal variabelen --> ratio (aantal events)/(aantal variabelen) moet > 10	Model development strategy; welke model is gebruikt, Cox regressie, Logistische regressie	reporting of results: selectie geweest (S) of alle variabelen zichtbaar getest (A) ?	Summary of statistical analysis: appropriate Y/N		Adequate number of patients in HF population? <200 or >200 (<200 = N = -1 & >200 = Y = 0)	Valid and reliable measurement of prognostic variable; CO thermodilution or Fick? (Thermodilution/unknown = -1 & Fick = 0 )
Denardo et al. (2016) Baseline Hemodynamics and response to contrast media during diagnostic cardiac catheterization predict adverse events in heart failure patients.	M, W	CHF	prospective	Y	August 2008 through January 2010	1 center	Y		yes, all present (only "stable or new pts" not specified)	Y	100% ?			Y ?	Y	Thermodilution	N	Y	N	Y	Y	mortality , heart failure hospitalization , rehospitalization	N	N	N	N	N	N	N	N	Y	Y	Y	N						n.v.t.	Y		N (39 events, 8 variabele ; ratio<10 )	Cox regression (No clear distinction between UV and MV model? Only: hemodynamics at baseline and after contrast…)	A	Y	INCLUSION	150 = -1	thermodilution = -1
Fauchier et al. (1997) Heart rate variability in idiopathic cardiomyopathy: characteristics and prognostic value.	M, W	CHF (without coronary disease)	Prospective	N (niet beschreven)	February 1983 untill May 1995	1 center	Y		Y	Y	100% / unknown			Y ?	Y	N / unknown	N / unknown	Y ?	N	N	N	Mortality , HTX (and cardiomyoplasty ? )	N	N ?	N	N	Y	N	N	Y	N / unknown?	Y ?	Y	N						n.v.t. ?	Y ?		N ( total of 20 (or 6 ) variables and 23 events ; ratio <10)	proportional hazards model (cox regression?) (kaplan-meier, log rank test)	S (geen HR bekend, zowel niet UV als MV)	Y ?	INCLUSION	(93) -1	unknown = -1
Franciosa et al (1983) Survival in men with severe chronic left ventricular failure due to either coronary heart disease or idiopathic dilated cardiomyopathy	M, W	CHF	Retrospective	Y	Minneapolis, Minnesota 1974-1979 and Philadelphia Pennsylvania 1979-1981	2 centers	Y		Yes, description present	Y	0.94			Y	Y (LV filling pressure as PAWP or diastolic PAP, CO measurements techniques, RR measurement via cuff)	thermodilution, indicator dye dilution, or CO2 rebreathing)	N/ various techniques makes it less reliable, unknown	N	N (mentioned is complete follow data in 182 pts, not known if all prognostic factors in MV were completely available)	N	Y	survival	Y (age NS in UV)	N	N	N	N	N	Y	Y	N, gebeld etc	Y	Y	Age was in UV excluded as confounder						Ischemic and nonischemic was tested with sign difference on survival in KM curves, but they were not tested in MV analysis	Y/ N (still, age was tested, but there is a lack of other MV predictors)		Y	multiple linear regression, with time to event analysis	A	Y		-1	-1
Guzzetti et al. (2005) Different spectral components of 24 h heart rate variability are related to different modes of death in chronic heart failure	M, W	CHF	prospective	Y (vanuit gaan dat bij 100% vd populatie gedaan is)	July 1991 untill January 2001	1 center	Y		yes, all present ("stable or new pts" because treatment with medication is given)	Y	100% ?			Y	Y	Unknown	Unknown	Y ?	N	N	Y	progressive pump failure death + urgent HTX ( NO sudden death )	N	Y	N	Y	Y	N	Y	Y	N	Y	Y	N						n.v.t.	Y		N (total of 26 variables and 108 events ; ratio<10 )	Cox regression (no HR shown, effects given as relative risk (RR) + 95% CI and Chi-kwadraat)	S (not all variables including their effect are present in MV model)	Y ?	INCLUSION	330 = 0	unknown = -1
Horwich et al. (2001) The relationship between obesety and mortality in patients with heart failure	M, W	CHF	retrospective	N (niet beschreven)	1983 untill 1999	1 center	Y		yes, all present (only "stable or new pts" not specified)	Y	100% ?			Y	Y	unknown	unknown	y (single center)	N	N	Y	mortality , urgent HTX	Y	Y	Y	Y	Y	N	N	Y	N / unknown?	Y (single center)	Y	Y						Y (different groups same mean age)	Y		Y (total of 13 variables and 350 events ; ratio >10 )	Cox regression(no HR shown, effect given as RR(95% CI)	A	Y ?	INCLUSION	1203 = 0	unknown = -1
Shah et al. (2001) Hemodynamic profiles of advanced heart failure: association with clinical characteristics and long-term outcomes	M, W	CHF (advanced congestive HF)	retrospective	Y (31 pts excluded because they lacked data for baseline symptoms (…) or hemodynamic measures )	unknown (FIRST)	multicenter	Y		yes, all present (only "stable or new pts" not specified)	Y	100% / unknown			Y	Y	unknown	unknown	unknown (multicenter, niet beschreven)	Y ? ( number of pts per profile is known…)	N / unknown	Y	mortality , mortality/ readmission	No UV- and MV-analyses been done with prognostic endpoint		No UV- and MV-analyses been done with prognostic endpoint	No UV- and MV-analyses been done with prognostic endpoint	No UV- and MV-analyses been done with prognostic endpoint	No UV- and MV-analyses been done with prognostic endpoint	No UV- and MV-analyses been done with prognostic endpoint	Y	N / unknown?	unknown (multicenter)	N ?	N ?						n.v.t. ?	Y ?		No UV- and MV-analyses been done with prognostic endpoint ; only bivariate!	Kaplan-meier (to estimate freedom from death/ readmission over 1 year by hemodynamic profile)	A (only in figure..)	N ?	EXCLUSION
Shah et al. (2001) Hemodynamics as surrogate end points for survival in advanced heart failure: An analysis from FIRST	M, W	CHF (advanced congestive HF)	retrospective	N ((…) all of whom underwent screening pulmonary artery catheter insertion + 34 pts were excluded from the analysis because of missing hemodynamic values )	unknown	multicenter (FIRST)	Y		yes, all present (only "stable or new pts" not specified)	Y	100% / unknown			Y	Wrong comparator: not our definitions were used; change in CI and PCWP were analysed in this study	Unknown	Unknown	Y	Y	N (pts with missing hemodynamic date were excluded)	Y	Mortality	Y		unknown	unknown	Y	unknown	Y	Y	N / unknown?	unknown	Y	Y						Y (different groups same mean age)	Y		Y (total of 12 variables and total of 180 events ; ratio >10 )	Cox regression	A (only mean arterial pressure was measured but not present in uni-/multivariate models)	Y	EXCLUSION	235 = 0
Myers et al. (1998) Clinical, hemodynamic, and cardiopulmonary exercise test determinants of survival in patients referred for evaluation of heart failure	M, W	CHF and HTX-poli (225 pts)	retrospective	Y	1986 untill 1995	1 center	Y		yes all present	Y	0.983			Y	Y	Fick	unknown	NIET eenduidig ( in 63% of population invasive measurements)	N	N	N	Incorrect outcome definition (HTX censoring and not corrected)								Y	unknown	N (some pts followed in clinic, other by referring physician)	Y	? N						? N	N		Y (16 variables, 187 events in total ; ratio > 10 )	Cox regression	S (MV model not present, no HR given, not all variables shown including effect..)	Y	EXCLUSION
Nohria et al. (2003) Clinical assessment identifies hemodynamic profiles that predict outcomes in patients admitted with heart failure	M, W	ADHF and CHF (new or prior diagnosis of HF?)	prospective analysis	N (niet beschreven, but right catheterization was performed in only 50 of the 452 pts)	unknown / from November 1996 untill July 1999	1 hospital	N		yes, all present (only "stable or new pts" not specified)	Y	0.995			Y	Wrong comparator: not our definition because variables were not measured ; CO and PCWP based on clinical hemodynamic profiles	unknown	unknown	Y	Y	N / unknown	Y	Mortality , Mortality+urgent HTX	Y		Y	Y	Y	N	Y	Y	From status	N (Invasive measurement done in only 50 pts? )	Y	? Y						n.v.t. ? / N			Y (total of 15 variables and 159 events (HTX + mortality) ; ratio > 10 )	Cox regression	A (all given + HR)	Y	EXCLUSION
Anguita et al. (1993) Clinical and hemodynamic predictors of survival in patients aged <65 years with severe congestive heart failure secondary to ischemic or nonischemic dilated cardiomyopathy	M, W	HTX	prospective (analysis of data = retrospective)	N	Unknown / from May 1986 untill April 1991	1 hospital	Y		Yes, all present	Y	1			Y	N	Unknown	Unknown	Unknown	N	N / unknown	N	mortality, HTX	Y	N	Y	Y	Y	N	Y	Y	From status	Unknown	Y	N						n.v.t.	Y		N (total of 27 variables and 93 events --> 93/27 <10)	Student's t-test, chi-square, stepwise ligistic regerssion	S (MV model not present, only variables in MV model shown and no hazard ratios are given)	N ?	INCLUSION	130 = -1	unknown = -1
Chomsky et al. (1996) a valuable tool in the selection of cardiac transplantation candidates	M, W	HTX	prospective	N (all patients)	December 1993 untill december 1995	1 center	Y		yes all present	Y	100% ?			Y	Y	Thermodilution (in resting supine position) (Fick CO values were calculated during upright exercise)	unknown	Y	Y	N (follow up achieved in all pts)	Y	mortality and HTX was censored (…)	Y	Y	N	N	Y	N	Y	Y	unknown	Y	Y	Y (age, en meer, in MV)						N	Y		N (total of 10 variables and 32 events = <10	Cox regression	A	Y	INCLUSION	185 = -1	thermodilution (resting CO) = -1
Keogh et al. (1990) Prognostic guides in patients with idiopathic or ischemic dilated cardiomyopathy assessed for cardiac transplantation	M W	HTX	retrospective	Y	February 1984 untill September 1988	1 center	Y	2 MV analyses done: first = "full data invasive measurements were available for analysis in 97 pts" (and second with additional lab = "examined 26 parameters in 54 pts")	yes all present	Y	1			Y	Y	Fick	unknown	Only in 79% of pts invasive measurements with PCWP performed, selection criterion unknown	Y	N (follow up achieved in all pts, and missing data were not entered in MV analyis, so only 97 pts selected)	N	Incorrect outcome definition (HTX censoring was done but results were not corrected for it; 68 of 232 pts had HTX, time to HTX unknown)	unknown	unknown	unknown	unknown	Y	unknown	Y	Y	unknown	Unknown	N	Unkn Age, for other confounders NYHA etiology Afib and LVEF were present						Y, for ischemic vs nonischemic, and LVEF < 20 and > 20%.	Y		N (unknown nr of events for a total of 13 variables in first MV analysis in 97 pts, and 76 deaths in 232 pts in total --> ratio >10 )	Cox regression	S (97 pts selected for full data available, but with unknown nr of events)	N	EXCLUSION
Mancini et al. (1991) Value of peak exercise oxygen consumption for optimal timing of cardiac transplantation in ambulatory patients with heart failure	M, W	HTX	prospective	N (niet beschreven)	October 1986 untill December 1989	1 center	Y		yes, all present (only "stable or new pts" not specified)	Y	96% (100% follow up, but 5 pts acceptor for HTX were excluded from survival analysis)			Y	Y	thermodilution	Unknown	Y (majority of pts (100) were followed in the center)	N	N	Y	Incorrect outcome definition (HTX censoring and not corrected)	Y		N	N	Y	N	Y	Y	N / unknown?	N (follow up primarily outside the clinic system)	Y	Y						Y (different groups same mean age)	Y		N (Total of 8 variables and 58 events ; ratio <10 )	Cox regression (but HR not given, only p-values) , logistic regression (and wilcoxon)	S (ALL given but not for PCW HL in UV -analysis + NO HR given at all )	N	EXCLUSION
Gardner R. et al (2005) The prognostic use of right heart catheterization data in patients with advanced heart failure: how relevant are invasive procedures in the risk stratification of advanced heart failure in the era of neurohormones?	M, W	HTX	Prospective	Y	Glasgow Scottish Cardiopulmonary Transplant Unit april 2001 - december 2002	1	Y		Yes, table 1, with medications	Y	1			Y	Y	Y, thermodilution	N (not described)	Y	N (unknown)	N	Y	Primary Endp = all cause mortality, Secondary Endp = all-cause mortality OR urgent HTX.	N (was NOT considered)	Y	N	N	Y	Y (NTproBNP)	N	Y	N, not specifically mentioned	Y	Y	N						Confounding was tested with a HFSS score and NTproBNP levels, VO2 max and LVEF	Y		N	Cox regression	A	Y		-1	-1
Ghio et al. (2001) Independent and additive prognostic value of right ventricular systolic function and pulmonary artery pressure in patients with chronic heart failure.	M, W	HTX	prospective	Y (outpatients referred for HF management and or HTX evaluation, with inclusion criteria described)	january 1992 untill december 1998	1 center	Y		yes, all present ("stable or new pts" because etiology of al pts given)	Y	0.99			Y	Y	thermodilution	N / unknown	Y	N	N (2 pts lost to follow up; excluded from study)	Y	Mortality & urgent HTX	N/ unknown	N/ unknown	N/ unknown	N/ unknown	Y	N/ unknown	Y	Y	N / unknown?	Y (single center)	Y	N ?						? N	N		Y ? (at least 11 variables in UV and 140 events..)	Cox regression	S	Y ?	EXCLUSION (BIAS (UV))	377 = 0	thermodilution = -1
Grigioni F. et al (2006) Prognostic imlpications of serial assessments of pulmonary hypertension in severe chronic heart failure	M, W	HTX	Retrospective	Y	Bologna March 1996 - Dec 2003	1	Y		Yes, table 1	Y	0.99			Y	Y	unknown, right heart catheterization is mentioned, but no specific method	N (not described)	UNKN	N (unknown)	N	Y	Primary Endp= Deathy/ acute HF urgent HTX	Y	N	Y	N	Y	N	Y	Y	N	Y	Y	Y						Y, even severe MI was incorporated in MV	Y		N	Cox regression	A	Y		0	-1
Metra et al. (1999) Use of cardiopulmonary exercise testing with hemodynamic monitoring in the prognostic assessment of ambulatory patients with chronic heart failure	M, W	HTX	prospective	N (all patients)	january 1992 untill january 1996	1 center	Y		yes, all present (only "stable or new pts" not specified)		1			Y	Y	thermodilution	unknown	Y	Y (because done in all pts…? )	N (follow up achieved in all pts)	Y	Mortality & urgent HTX	Y (table 1; UV related to mortality)	Y	Y (table 1; UV related to mortality)	Y	Y	N	Y	Y	unknown	Y	Y	N (not age; but others were present in MV))						(elective transplantation as censored observation ; results of the hemodynamic study did not influence the incidence of the subsequent major events)	Y		N (26 variables , 38 events in total; ratio < 10 )	Cox regression (but HR not given, only p-values and Chi-sqare)	A (all given , but no HR)	Y	INCLUSION	219 = 0	thermodilution = -1
Middlekauff et al. (1991) prognostic significance of atrial fibrillation in advanced heart failure: a study of 390 patients.	M, W	HTX	prospective (hemodynamics) and retrospective (cardiac rhythm at discharge, history of atrial fibrillation)	Y	April 1983 untill April 1990	1 center	Y		yes, all present ("stable or new pts" because etiology of al pts given)	Y	96% (lost to follow-up: 3,8% = 15 pts)			Y	Y	Unknown	Unknown	Y ? (single center)	N	N	Y	total mortality and sudden death ( pts undergoing HTX = withdrawn from anaysis at the time of surgery )	N	N	N	Y	Y	N	N ?? (WEL present in baseline characteristics…)	Y	N / unknown?	Y (single center)	Y	N?						n.v.t. ?	Y ?		N (11 variables and 98 events ; ratio < 10)	Cox regression (and breslow test) (HR not given, only p-values and coefficient +SEM)	S (not all values given (MV analysis) + no HR present at all )	Y ?	INCLUSION	390 = 0	unknown = -1
Morley (1994) Assessing risk by hemodynamic profile in patients awaiting cardiac transplantation.	M, W	HTX	prospective	Y (all but 30 pts: urgent evaluation, hemodynamic values)	unknown?	1 center	N		yes all present	Y	unknown?			unknown?	Y	thermodilution	Unknown (pulmonary flotation catheter)	N (30 vd 138 andere hemodynamic evaluation?)	N	N	N?	Mortality (urgent HTX was censored)	N/ unknown	N/ unknown	N/ unknown	N/ unknown	N/ unknown	N/ unknown	N/ unknown	Y	N	Y ? (single center)	N ?	N						N/ unknown	N ?		N (total of at least 11 variables and 50 events)	Cox regression	S	N ?	INCLUSION	138 = -1	thermodilution = -1
Sachdeva et al. (2010) Comparison of usefulness of each of five predictors of mortality and urgent transplantation in patients with advanced heart failure	M, W	HTX	Retrospective	N (niet beschreven)	1999 untill 2009	1 center	Y		yes, all present (only "stable or new pts" not specified)	Y	0.998			Y	Y	unknown	unknown	Y ? (single center)	Y ? (table 2 maybe in first + third column but not sure whether that is UV or MV…)	N / unknown	Y	Mortality & urgent HTX	Y	Y	Y	unknown (been measured but not sure whether in UV)	Y	Y	Y	Y	Y ? (deaths were confirmed from the Social Security Death Index )	Y (single center)		Y (age not present in MV model, BUN (renal function) and BNP are present in MV)						Y (different groups same mean age and +/- same mean BUN, but big differences in BNP..)	Y ?		Y (total of 26 variables and 442 events ; ratio > 10 )	Cox regression ( calculte the estimated 2-year odds ratio for death or urgent HTX and all-cause mortality with 95% CI )	S (not all values given (MV analysis) + no HR present at all )	Y ? (no HR, but OR + what is UV analyses? Which variables in UV-model? )	INCLUSION	1215 = 0	unknown = -1
Sobieszczańska-Malek et al. (2014) Prognostic value of pulmonary hemodynamic parameters in cardiac transplant candidates	M, W	HTX	prospective	Y	2003 untill 2007	multicenter (4 cardiac transplant centers in Poland)	Y		Yes all present	Y	?? (total of 658 pts registered ; 559 pts all hemodynamic measurements ; follow op of all 559? ) ??			???	Y	thermodilution	swan ganz thermodilution / unknown	unknown	N	N (not sure whether pts without full hemodynamic data were excluded…)	Y	mortality / emergency HTX	Y	N	N	Y	Y	Y	N	Y	N / unknown?	unknown	Y	N						n.v.t.	Y		N ( total of 21 variables and 139,19 events ; ratio <10	Cox regression	S ( for example; age was significant in UV model but not available in MV model…)	Y	INCLUSION	658 = 0	thermodilution = -1
Stevenson et al. (1990) Importance of hemodynamic response to therapy in predicting survival with ejection fraction < or equal to 20% secondary to ischemic or nonischemic dilated cardiomyopathy	M, W	HTX	prospective	Y	unknown	1 hospital	Y		Yes, all present ("… udnerwent a standard procedure of evaluation and theapy since 1985")	Y	1			Y	Y	Thermodilution	unknown	Y	Y	N	N	overall mortality (including urgent HTX) , HTX	Y	N	Y	Y	Y	N	N	Y	unknown	Y (single center)	Y	N						n.v.t.	Y		N (total of 17 variables and total of 84 events ; ratio<10 )	Cox regression	S (only in tekst, and no HR.. )	N ?	INCLUSION	152 = -1	thermodilution = -1
Aronson et al. (2011) Relationship between reactive pulmonary hypertension and mortality in patients with acute decompensated heart failure	M, W	ADHF	prospective (VMAC trial)	Y	October 1999 untill July 2000	multicenter	Y		yes all present	Y	1			Y	Y	unknown	unknown	N (multicenter..)	Y	N	Y	Mortality	Y	N	Y	N	Y	N	N	Y	Yes (reference 7 VMAC trial)	Y (multicenter trial)	Y	Y (age in MV analysis and estimated GFR (renal function) in MV model..)						Y (different groups same mean estimated GFR)	Y ?		N (29 ?? variables, 61 events = ratio<10)	Cox regression, logistic regression, ANOVA = kruskal-wallis test (continues variables)	S (not all variables tested are present in UV model..? + not all variables tested in MV model are present with values)	Y	INCLUSION	242 = 0	unknown = -1
Cohn et al. (1984) Plasma norepinephrine as a guide to prognosis in patients with chronic congestive heart failure (full text not available)	M, W	ADHF	prospective	N (niet beschreven)	unknown	1 center	Y		Y	Y	1			Y	Y	Thermodilution	unknown	y (single center)	Y	unknown	Y	Mortality	Y	N/ unknown	Y ?	Y	N/ unknown	N/ unknown	N/ unknown	Y	N/ unknown	Y (single center)	Y	N (age NS in UV)						n.v.t. ?	Y		N (60 events and at least 10 variables)	Cox regression	A (all given , but no HR)	Y	EXCLUSION (BIAS (UV))	106 = -1	thermodilution = -1
Cooper et al. (2016) Hemodynamic predictors of heart failure morbidity and mortality: Fluid or Flow?	M, W	ADHF	prospective (ESCAPE study)	Y ("of the 215 pts randomized to PAC…")	2000 untill 2003	multicenter	Y		yes, all present (only "stable or new pts" not specified)	Y	1			Y	Y	unknown	unknown	unknown (multicenter)	Y	N (pts with missing hemodynamic date were excluded)	N	mortality, cardiovascular hospitalization, HTX	N		N	Y	N	N	N	Y	unknown	unknown (multicenter)	Y	Y ? (" those with a persistently reduced CI were older…")						? N	N		Y (total of 14 variables and 103 events ; ratio<10)	Cox regression	A	Y	EXCLUSION (BIAS (UV))	151 = N = -1	unknown = -1
Drazner et al. (2008) Value of clinician assessment of hemodynamics in advanced heart failure: The Escape Trial.	M, W	ADHF	retrospective	Y (using selected population from ESCAPE)	2000 untill 2003	multicenter (26)	Y		yes all present	Y	100% ?			Y ?	Y	Thermodilution	N / unknown	Y ( training was provided in standard methods for collection and interpretation of hemodynamics)	N	N / unknown	Y	mortality or rehospitalization	N	N	Y (ESCAPE)	Y (ESCAPE)	N	Y	N	Y (if 6 months is correct..)	N / unknown?	Y	Y	N						n.v.t. ?	Y		Y (variables unknown but at least; <24 , 245,15 events ; ratio > 10	Cox regression	S (HR of RR-systolic is unknown)	Y	INCLUSION	388 = 0	thermodilution = -1
Dorfs et al. (2014) Pulmonary capillary wedge pressure during exercise and long-term mortality in patients with suspected heart failure with preserved ejection fraction	M, W	HFPEF	retrospective	?? n.v.t. (patients were included if right heart catheterization etc. Was performed within 12 months)	unknown / from January 1996 untill December 2010	1 institution	y		yes, all present (only "stable or new pts" not specified)	Y	1			Y	Y	Fick	N / unknown	Y	Y	Y	Y	All-cause mortality	Y	N	Y	Y	Y	N	N	Y	N (From status, questionairre and telephone)	unknown	Y	Y						N ? (quite some differences in mean age between groups all pts, survivors and non-survivors ; higher age in non-survivers)	Y ?		N (total of 34 variables , 58 events ; ratio <10)	Cox regression (log-rank test, kaplan meier, student's t-test)	A (all given + HR)	Y	INCLUSION	(355) = 0	Fick = 0
Goliasch et al. (2015) Outcome in Heart Failure with Preserved Ejection Fraction: The Role of Myocardial Structure and Right Ventricular Performance	M, W	HFPEF	prospective	Y (all pts received invasive hemodynamic assessment)	December 2010 and July 2013	1 center	Y		yes, all present ("stable or new pts" because etiology of all pts given)	Y	1			Y	Y (CO measured just as CO, PCWP as PAWP)	thermodilution	N / unknown	Y	N (only that invasive hemodynamic measurement was done in all pts…)	N (follow up achieved in all pts)	Y	Hospitalization for heart failure and/or death for cardiac reason	Y (age NS in UV)	N	unknown	unknown	Y	Y	unknown	Y	N	Y	Y	N (not age; but pro-BNP was present in MV))						Y	Y		N (total of 35 variables , 43 events ; ratio <10)	Cox regression (and kaplan-meier)	A (all given + HR)	Y	INCLUSION	142 = -1	thermodilution = -1
[truncated: 7 more columns]
