# Supplementary material for: Comparison of Hemodynamic Factors Predicting Prognosis in Heart Failure: A Systematic Review
Source: J Clin Med. 2019 Oct 22;8(10):1757. doi: 10.3390/jcm8101757 (PMC6832156; doi:10.3390/jcm8101757)
Supplement: Supplementary file 1 [file jcm-08-01757-s001.zip › jcm-607014-supplementary/Supplement 3 Complete Data Extraction Table .xlsx]

## Sheet: Blad1
Study author + year	Country	Patient population: ADHF, CHF, HTX poli, HFPEF	Study design	Number of patients	Follow-up time (months)	Mean AGE (yrs) (baseline table)	Type of events/endpoint (e.g. mortality, HTX, cardiovascular hospitalization, LVAD)	Number of events	Number of variables univariate	Number of variables multivariate	Variable "Age" present in MV analysis Y/N	Variable CO/ CI present, 0 or 1	Variable PCWP present, 0 or 1	Variable SBP present, 0 or 1	Variable NT-proBNP present, 0 or 1	Variable VO2-MAX present, 0 or 1	Variable AGE present, 0 or 1	Cut-off points CI or C = continuous	Cut-off points PCWP or C = continuous	Cut-off points SBP or C = continuous	Cut-off points NT-proBNP or C = continuous	Cut-off points VO2-MAX or C = continuous	Cut-off points AGE or C = continuous	Univariate CO/ CI predictor/significant : Y/N + (strength)	Univariate PCWP predictor/significant : Y/N + (strength)	Univariate SBP predictor/significant : Y/N + (strength)	Univariate NT-proBNP predictor/significant : Y/N + (strength)	Univariate VO2-MAX predictor/significant : Y/N + (strength)	Univariate AGE predictor/significant : Y/N + (strength)	Multivariate CO/ CI predictor/significant, Y/N	Multivariate PCWP predictor/significant, Y/N	Multivariate SBP predictor/significant, Y/N	Multivariate NT-proBNP predictor/significant, Y/N	Multivariate VO2-MAX predictor/significant, Y/N	Multivariate AGE predictor/significant, Y/N	Sterkte van de MV voorspelling CO (HR of Chi2 of OR)	Sterkte van de MV voorspelling PCWP (HR of Chi2 of OR)	Sterkte van de MV voorspelling SBP (HR of Chi2 of OR)	Article: conclusion QUANTITATIVE / QUALITATIVE (assigned quanitative when: HR/ OR/ RR)
Denardo et al. (2016)	U.S.A.	CHF	Cohort study	150	12 ?	? 66	mortality , heart failure hospitalization , rehospitalization	39 (13 mortality , 26 HF hospitalization/ rehospitalization)	8	8/ not done ?	N	1	1	1	1	0	0	C	C	C	C	not measured	not measured	N (not at baseline --> HR=0,90 (p=0,76) , but "change in CI" was UV significantly related to adverse event, p<0,01 and adjusted p=0,01)	Y (at baseline: HR=1,78 (p<0,01) )	N ("aortic pressure")	not present in UV or MV (although measured)	not measured	not present in UV or MV (although measured)	N (not significant UV)	Y	N (not significant UV)	not present in UV or MV (although measured)	not measured	not present in UV or MV (although measured)	n.v.t.	(MV HR = not available --> UV adding to existing models (= MV models) increases predictive value)	n.v.t.	Qualitative (we use PCWP UV HR=1,78; because adding PCWP to other existing models, increases the predictive value of these existing models)
Fauchier et al. (1997)	France	CHF (without coronary disease)	Cohort study	93 (63 controls; total population = 156 ?? )	49,5 +/- 35,6	51,3 +/- 11	mortality (cardiac death) , HTX	23 (14 mortality , 8 HTX , 1 cardiomyoplasty)	20 ? (baseline all variables) / 6	3 ?	N	1	1	1	0	? 1 (peak oxygen uptake)	? 1	C	C	C	not measured	C	C	N	Y (p=0,0001)	N	not measured	? N	? N	N (not significant UV)	Y (HR unknown ; p =0,0001 )	N (not significant UV)	not measured	N (not significant UV)	N (not significant UV)	n.v.t.	Unknown (p =0,04)	n.v.t.	Qualitative (no HR)
Franciosa et al. (1983)	U.S.A.	CHF	Cohort study	182 (194)	12 +/- 10	? 56,5	mortality	88	10 ?	7?	N	1	1	1	0	0	1	C	C	C	not measured	not measured	C	Y	Y	Y (higher SBP in survivors)	not measured	not measured	N	N	Y	N	not measured	not measured	N (not significant UV)	unknown	unknown	unknown	Qualitative
Guzzetti et al. (2005)	Italy	CHF	Cohort study	330 (17 pts with ICD)	36	54 (47-59)	progressive pump failure death + urgent HTX ( NO sudden death )	108 ( progressive pump failure death (62) , urgent HTX (17) , sudden death (29) )	26	3	N	1	1	1	0	1	1	cut-off points (CI </= 1,9)	cut-off points (PCWP >/=18)	cut-off point (SBP </=110 mmHg)	not measured	C	C	Y (chi-kwadraat=10,6 , p=0,0012 , RR=2,3(1,4-3,8)	Y (chi-kwadraat=13,9 , p=0,0002 , RR=2,8(1,6-4,7)	Y ( chi-kwadraat=9,1 , P=0,0026 , RR=2,2 (1,3-3,6)	not measured	Y ( P= 0,026 , RR=1,7 (1,1-2,8)	not present in UV or MV (although measured)	N	Y	N	not measured	N	not present in UV or MV (although measured)	unknown	RR(95% CI) =2,0(1,1-3,5) (chi-kwadraat = 6,0 , p =0,0145)	unknown	Quantitative (effects given as RR(95% CI ) and chi-squared)
Horwich et al. (2001)	U.S.A.	CHF	Cohort study	1203	12 (wij kijken naar 1 year survival)	( 4 groups: 48,4 +/- 15,4 & 53,2 +/-11,4 & 52,5 +/- 10 & 48,5 +/- 11,5 )	mortality , urgent HTX	(1 year = 350 deaths and ?? Unknown?? HTX after 1 year... ) (events after 5 years = tot: 709 ; 537 deaths and 172 urgent HTX)	13	7	Y	1	1	1	0	1	1	C	C	C	not measured	C	C	N	Y ( p=0,0001 , RR(95% CI) =1,085(1,067-1,104)	N	not measured	Y ( p=0,0001 , RR=0,545 (0,490-0,605) )	N ( p=0,991)	N (not significant UV)	Y ( 1 year survival )	N (not significant UV)	not measured	N (p=0,000)	N (not sign in UV, p=0,072 )	n.v.t.	1 year survival : p=0,010 , RR(95%CI) =1,065(1,016-1,117) ( 2 year survival : not significant predictor 5 year survival : not significant predictor )	n.v.t.	Quantitative (but no HR --> effects given as RR(95% CI )
Shah et al. (2001) Hemodynamic profiles of advanced heart failure: association with clinical characteristics and long-term outcomes	U.K. , U.S.A. , France , Spain , Sweden	CHF (advanced congestive HF)		440	12.5		mortality , mortality/ readmission	180 deaths , 121 death/ readmission	?? No UV- and MV-analyses been done with prognostic endpoint…	?? No UV- and MV-analyses been done with prognostic endpoint…	N?	1	1	0	0			cut-off points (CI < 1,8)	cut-off points (PCWP >/= 20)	N.v.t.	not measured			?? No UV- and MV-analyses been done with prognostic endpoint…	?? No UV- and MV-analyses been done with prognostic endpoint…	?? No UV- and MV-analyses been done with prognostic endpoint…	not measured			?? No UV- and MV-analyses been done with prognostic endpoint…	?? No UV- and MV-analyses been done with prognostic endpoint…	?? No UV- and MV-analyses been done with prognostic endpoint…	not measured			?? No UV- and MV-analyses been done with prognostic endpoint…	?? No UV- and MV-analyses been done with prognostic endpoint…	?? No UV- and MV-analyses been done with prognostic endpoint…	Qualitative
Shah et al. (2001) Hemodynamics as surrogate end points for survival in advanced heart failure: An analysis from FIRST	U.S.A.	CHF (advanced congestive HF)		235	12		mortality	180 (mortality)	12	3	Y	1	1	N / Unknown ( mean arterial pressure been measured (see tekst under "hemodynamic data collection") ; but not present in UV- of MV- analysis	0			C	C & cut-off points (decreases of < or =/> 9 mmHg)	C / unknown	not measured			N ( HR= 0,92(0,67-1,27) , p=0,622 )	Y ( Continuous : HR= 0,95(0,92-0,98) , p<0,001 & cut-off point decrease of >/= 9 : HR=0,54(0,32-0,90) , p=0,018 )	not present UV	not measured			N (not significant UV)	Y	N (not present UV)	not measured			n.v.t.	continuous (per 1 unit decrease) : HR = 0,96(0,94-0,99) (= after adjustment for age and NYHA class )	n.v.t.	Quantitative
Myers et al. (1998)	U.S.A.	CHF and HTX-poli (225 pts)		644	48		mortality	187 ( mortality = 187 , but also : 104 HTX )	16	3	N?	1	1	1	0			unknown / C	unknown / C	unknown / C	not measured			N	Y ?	Y?	not measured			N	N	N	not measured			N	unknown	N	Exclusion from data extraction
Nohria et al. (2003)	U.S.A.	CHF and ADHF		452	18 +/- 13 (min. 12)		Mortality , Mortality+urgent HTX	117 (mortality) , 159 ( mortality + HTX (42) )	15	5	Y ?	1	1	1	0			CI >2,2 l/min/m2	PCWP > or </= 18 mmHg	C / unknown	not measured			N ? (profile B and C = different CO, so this is no predictor)	Y	Y	not measured			N	Y	N	not measured			profile C (HR=2,73, p=0,009) and profile L (HR=1,94, p=0,28)	Profile B (HR=2,23, p=0,03) and Profile C (HR=2,73, p=0,009)	HR = 0,99 and p=0,09	Exclusion from data extraction
Anguita et al. (1993)	Spain	HTX	Cohort study	130	15 +/- 11	45 +/- 12 (range: 12-64)	Mortality and HTX (only mortality compared with survival)	93 (46 died , 47 HTX)	27	3	N ?	1	1	1	0	0	1	C	C	C	not measured	not measured	C	N	Y (p<0,05)	Y (p<0,001)	not measured	not measured	N ( NS)	N (not significant UV)	N	Y	not measured	not measured	N (not significant UV)	n.v.t.	unknown	HR unknown (p = 0,005)	Qualitative
Chomsky et al. (1996)	U.S.A.	HTX	Cohort study	185	11 +/- 6,9	51 +/- 11	mortality (HTX was censored)	32 died (and 36 HTX)	10 ?	10 ?	Y	1	1	0	0	1	1	C	C	not measured	not measured	Cut-off points (VO2-max < 10)	C	N (only CO response to exercise = sign. (p = 0,004) but resing CO = NS)	Y (p = 0,003)	not measured	not measured	Y (p = 0,009 , VO2-max<10)	N	N (NS in UV) (resting CO = NS , exercise CO = UV+MV sign)	N	not measured	not measured	Y (p = 0,0012 , VO2-max<10)	N (not significant UV)	n.v.t.	n.v.t.	n.v.t.	Qualitative (no HR)
Gardner et al. (2005)	U.K.	HTX	Cohort study	97	13.2	50.9	all-cause mortality or urgent HTX	21 (all-cause mortality or urgent HTX)	27 ?? Or 12 ??	7	N ?	1	1	0 ??	1	1	1	C	C	not measured	C ?	C	C	Y (p=0,008 , HR=4)	Y (p=0,001, HR= 4)	not measured	Y (HR= 6,2)	NS	not present in UV or MV (although measured)	N	Y( p=0,02)	not measured	Y (p = 0,005)	N (not significant UV)	not present in UV or MV (although measured)	unknown	unknown	unknown	Qualitative (no HR for MV)
Ghio et al. (2001)	Italy	HTX	Cohort study	377	17 +/- 9	51 +/- 10	Mortality & urgent HTX (elective HTX was censored)	140	10 (at least)	8	N ?	1	1	0	0	0	1	C	C	not measured	not measured	not measured	C	Y (p<0,05)	Y (p<0,05)	not measured	not measured	not measured	N	N	not present in MV (b/o linearity with mean PAP)	not measured	not measured	not measured	N (not significant UV)	N (NS and no HR)	not present in MV (b/o linearity with mean PAP)	not measured	Qualitative
Grigioni et al. (2006)	Italy	HTX	Cohort study	196	24 +/- 20	54 +/- 9	CV death and acute HF leading to urgent HTX	91	19	4	N	1	1	1	0	0	1	C	C	C	not measured	not measured	C	Y	Y	Y	not measured	not measured	N, p = 0,053	N	N	N	not measured	not measured	N	NS	NS	NS	Qualitative
Keogh et al. (1990)	Australia	HTX		232	10 +/- 12 (range: 2 weeks to 5 years)		mortality , HTX	144 ( 76 died, 68 HTX )	13 ? (there is no UV analyses available; but first MV analyses consists of 13 variables.. Second = 26 variables)	first = 13 , second = 26	N ?	1	1	0	0			unknown / C	cut-off points (PCWP >12 , PCWP </= 12)	n.v.t.	not measured			N ? (not clear if univariate analysis been done..)	Y (not clear if univariate analysis been done..)	not measured	not measured			N (not significant UV)	Y	not measured	not measured			N	unknown ; no HR ( first MV analysis p=0,008 and second MV analysis p=0,008 )	N	qualitative (no HR)
Mancini et al. (1991)	U.S.A.	HTX		122	11 +/- 9		HTX , mortality	58 (29 HTX (5 excluded from survival analysis) and 29 deaths) --> table 2	8	9 (2 significant)	Y	1	1	0	0			C	C & cut off points (PCWP <10 , >10 and <15 , >15 and <20 , >20 mmHg)	not measured	not measured			N	Y ( PCWP C = significant predictor = p=0,003 , PCWP cut-off point >15 or </=15 = not significant predictor )	not measured	not measured			N (not significant UV)	Y	not measured	not measured			n.v.t.	HR not given , MV analysis of PCWP C = p =0,04 ( MV analysis of PCWP >15 or </=15 = not significant )	n.v.t.	Qualitative
Metra et al. (1999)	Italy	HTX	Cohort study	219	6 (6 - 54)	55 +/- 10	Mortality & urgent HTX	38 (32 died and 6 urgent HTX)	25 (13 + 12)	28	N ? (not in table 3 …)	1	1	1	0	1	1	C	C	C	not measured	C	C	Y (CI sign in UV (p<0,05) but only p<0,001 sign in UV according to metra et al.)	Y (resting PWP) ( p = 0,0002)	Y ( restingSBP) ( p = 0,0001)	not measured	Y (VO2-max p < 0,0001)	NS	N (CI not tested in MV (although sign in UV p<0,05 instead of p<0,01) )	N	N	not measured	N (VO2-max chi-kwadraat = 2,15, p = NS)	N (not significant UV)	peak ex CI MV chi-square = 0,94	resting PWP MV chi-square = 1,34 (no HR/OR/RR)	resting SBP MV chi-square = 1,61	Qualitative
Middlekauff et al. (1991)	U.S.A.	HTX	Cohort study	390	8,43 +/- 10,82	49 +/- 12	total mortality and sudden death ( pts undergoing HTX = withdrawn from anaysis at the time of surgery )	98 ( total mortality = 98 ?? and sudden deaths = 56 ) (HTX = 105)	11	6	N	1	1	1 (measured but not in UV analysis)	0	0	1	C	C	C	not measured	not measured	C	N ( endpoint "total mortality" p=0,83 & endpoint "sudden death" p=0,24 )	Y ( endpoint "total mortality" p=0,0001 & endpoint "sudden death" p=0,004 )	not present in UV or MV (although measured)	not measured	not measured	not present in UV or MV (although measured)	N (not significant UV)	Y	not present UV and MV	not measured	not measured	not present in UV or MV (although measured)	n.v.t.	endpoint "total mortality" p =0,010 , coefficient+SEM=0,05+/-0,02 & endpoint "sudden death" p=0,004 , coefficient+SEM=0,07+/-0,03	n.v.t.	Qualitative
Morley (1994)	U.S.A.	HTX	Cohort study	138	12	52 +/- 10	mortality	50	18 ?	5	N	1	1	0	0	0	1	C ?	C ?	not measured	not measured	not measured	C ?	Y (CO sign UV, CO instead of CI (CI in only 66 pts available))	Y (p=0,02)	not measured	not measured	not measured	not present in UV or MV (although measured)	N (CO not sign in MV, CO instead of CI)	N (not sign in MV)	not measured	not measured	not measured	not present in UV or MV (although measured)	N (CO not sign in MV, CI NS in UV)	N (not sign in MV)	not measured	Qualitative
Sachdeva et al. (2010)	U.S.A.	HTX	Cohort study	1215	24 ( 31 +/- 32 )	53 +/- 13	Mortality & urgent HTX	442 (234 died , 208 urgent HTX)	26	12	Y	1	1	1	1	1	1	C	cut-off points (PCWP <21 or >/= 21 )	cut-off point (SBP >/= 118 or < 118 )	C	C	C	N (in table 1: CI related to outcome; p=NS )	Y ( only significant with endpoint death or urgent HTX : no HR , p=0,0001 )	Y ( significant with both endpoints : all-cause mortality: p=0,003 and death or urgent HTX: p=0,0001 )	Y	Y (p= 0,0001)	N ( NS)	N (not significant UV)	Y (with endpoint: all-cause mortality)	Y ( with endpoint: death or urgent HTX)	Y	Y (endpoint all-cause-mortality p= 0,038 , endpoint death or urgent HTX p = 0,004 )	N (not significant UV)	n.v.t.	no HR , OR all-cause mortality = 2,6 (1,1-3,0) , p=0,0001	no HR , OR death or urgent HTX = 2,8 (1,1-7,1) , p=0,026	Quantitative
Sobieszczańska-Malek et al. (2014)	Poland	HTX	Cohort study	658	21.5	50,1 (3 groups: 52,6 +/- 8,6 & 47,9 +/- 11,7 & 48,6 +/- 11,7 )	mortality / emergency HTX	139.19	21	6	Y	1	1	1	1	1	1	C	C (only continuously measured)	C	C	C	C	N (HR =0,923 (0,789-1,080)	Y (HR =1,030 (1,013-1,048)	Y (HR =0,981 (0,968-0,994)	Y (HR= 1,007)	N (not available in UV table, or not significant UV)	Y (HR =0,984)	N (not significant UV)	N (only sign. when compared to other hemodynamic variables)	N (only sign. when compared to other hemodynamic variables)	Y (HR=1,006)	not present in UV or MV (although measured)	N	n.v.t.	N (only sign. when compared to other hemodynamic variables)	N (only sign. when compared to other hemodynamic variables)	Qualitative
Stevenson et al. (1990)	U.S.A	HTX	Cohort study	152	12	45 +/- 13	overall mortality (including urgent HTX) , HTX?	84 ( 41 died + 6 urgent HTX , 37 HTX )	17	4 of 6 ??	N	1	1	1	0	0	1	C	C & cut off points ( PCWP > 16 )	C ?	not measured	not measured	C	Y ( p=0,024 )	Y ( p-value not present )	N (NS but is present in UV analysis)	not measured	not measured	N (NS)	N	Y	N (not significant UV)	not measured	not measured	N (not significant UV)	N	endpoint overall mortality : high final PCWP during therapy p=0,005 , endpoint sudden death : final PCWP p=0,009 --> initial PCWP did NOT predict survival (also not when pts were grouped by initial PCWP >/=28 mmHg)	n.v.t.	Qualitative
Aronson et al. (2011)	U.S.A.	ADHF	RCT, VMAC trial	242	6	61 +/-14 (all pts)	mortality	61 died	29	9	Y	1	1	1	0	0	1	C (per 10 mmHg decrease)	C --> tertiles (<16 ; 16-22 ; >22 )	C		not measured	C	N	Y ( with endpoint mortality ; PCWP: 16-22 HR= 3,0 (1,2-6,9) & PCWP >22 HR= 4,2 (1,9-9,6))	Y (with endpoint: all-cause mortality at 6 months)	not measured	not measured	Y ( p= unknown but sign.)	N (not significant UV)	Not tested in MV (although strongly significant in UV)	Y (per 10 mmHg decrease)	not measured	not measured	N	n.v.t.	Not tested in MV (although strongly significant in UV)	adjusted HR = 1,3	Quantitative (HR for SBP)
Cohn et al. (1984)	U.K.	ADHF	Cohort study	106	62 (1 to 62)	54.8	mortality	60	10 ?	5	N	1	1	1	0	0 / unknown	1	C	C	C	not measured	not measured	C	N	N	N	not measured	not measured	N	not present in MV (not sign UV)	not present in MV (not sign UV)	not present in MV (not sign UV)	not measured	not measured	not present in MV (not sign UV)	not present in MV (not sign UV)	not present in MV (not sign UV)	not present in MV (not sign UV)	Qualitative
Cooper et al. (2016)	U.S.A	ADHF	RCT (ESCAPE trial)	151	6	59 (gemiddelde van 4 pt groepen)	mortality, cardiovascular hospitalization, HTX	103 (34 died, 60 rehospitalized, 9 HTX)	14	2	N	1	1	1	0	0	0	cut-off points (CI <2 , CI >/=2)	cut-off points (PCWP <20 , PCWP >/=20)	C	not measured	not measured	C	N	Y (at baseline and at discharge >/= 20 mmHg and at discharge per 5 mmHg)	Y (RRsyst. at baseline, per 10 mmHg)	not measured	not measured	not present in UV or MV (although measured)	MV analysis ot present	MV analysis not present	MV analysis not present	not measured	MV analysis not present	MV analysis not present	MV not present (1,03 (95% confidence interval = 0,96-1,11))	MV not present (2,03 (95% confidence interval = 1,31-3,15))	MV not present	Qualitative
Drazner et al. (2008)	U.S.A. and Canada	ADHF	RCT (ESCAPE trial)	388	6	57 (median (25th =47 , 75th =66) )	mortality or rehospitalization	245.15	unknown ?	5	N	1	1	1 (measured in ESCAPE)	0	0	1	categorized: CI <1,8 , 1,8-2,2 , 2,3-2,5 , >2,5 & "warm" / "dry"	categorized: PCWP <12 , 12-22 , 23-30 , >30 & "wet" / "cold"	n.v.t.	not measured	not measured	C	N	Y (HR unknown?)	Y (in ESCAPE)	not measured	not measured	not present in UV or MV (although measured)	N (not significant UV)	Y	unknown / Y	not measured	not measured	not present in UV or MV (although measured)	n.v.t.	PCWP 23-30 HR =1,4(1,1-1,7) & PCWP>30 HR =1,9 (1,4-2,7)	unknown	Quantitative (only PCWP)
Dorfs et al. (2014)	Germany	HFPEF	Cohort study	355	111,6 (60 - 166,8)	61,2 +/-11,3 (all pts)	all-cause mortality	58 died	34 ?	11 ?	Y	1	1	1	0	0	1	C	C & Cut-off points: PCWP >12mmHg (at rest)	C	not measured	not measured	C	Y (HR =0,37 (0,22-0,61) )	Y (HR at rest =1,12 (1,06-1,19) )	Y (HR at rest =1,02 (1,01-1,03) ) & HR peak exercise NS	not measured	not measured	Y ( HR =1,14(1,10-1,18) , p<0,001 )	N	Y	N	not measured	not measured	Y (HR =1,13(1,09-1,18) , p <0,001 )	unknown	(at rest) continuous without PCWL HR = 1,09 (1,02-1,16)(p=0,011) & dichotomous >12 HR = 2,21 (1,14-4,17)	unknown	Quantitative (HR)
