# Supplementary material for: Comparison of Hemodynamic Factors Predicting Prognosis in Heart Failure: A Systematic Review
Source: J Clin Med. 2019 Oct 22;8(10):1757. doi: 10.3390/jcm8101757 (PMC6832156; doi:10.3390/jcm8101757)
Supplement: Supplementary file 1 [file jcm-08-01757-s001.zip › jcm-607014-supplementary/Supplement 4A Data Analysis Table, Univariate Analysis .xlsx]

## Sheet: Blad1
Patient group	Study auteur + jaartal	Land	Univariate CO/ CI : C (continuous) or cut-off points ; predictor/significant, Y/N + available values	Univariate PCWP : C (continuous) or cut-off points ; predictor/significant, Y/N + available values	Univariate SBP systolic : C (continuous) or cut-off points ; predictor/significant, Y/N + available values
CHF	Denardo et al. (2016)	U.S.A.	C	C	C
			N (not at baseline --> HR=0,90 (p=0,76) , but "change in CI" was UV significantly related to adverse event, p<0,01 and adjusted p=0,01)	Y (at baseline: HR=1,78 (p<0,01) )	N
	Fauchier et al. (1997)	France	C	C	C
			N	Y (p=0,0001)	N
	Franciosa et al. (1983)	U.S.A.	C	C	C
			Y	Y	Y
	Guzzetti et al. (2005)	Italy	cut-off points (CI </= 1,9)	Cut-off points (PCWP >/=18)	cut-off point (SBP </=110 mmHg)
			Y (chi-kwadraat=10,6 , p=0,0012 , RR=2,3(1,4-3,8)	Y (chi-kwadraat=13,9 , p=0,0002 , RR=2,8(1,6-4,7)	Y ( chi-kwadraat=9,1 , P=0,0026 , RR=2,2 (1,3-3,6)
	n times measured		4	4	4
	n times included in survival analysis		4	4	4
	n times significant univariately		2	4	2
HTX	Anguita et al. (1993)	Spain	C	C	C
			N	Y (p<0,05)	Y (p<0,001)
	Chomsky et al. (1996)	U.S.A.	C	C	not measured
			N (resting CO = NS, exercise CO = WS) )	Y (p = 0,003)	not measured
	Gardner et al. (2005)	U.K.	C	C	not measured
			Y	Y	not measured
	Ghio et al. (2001)	Italy	C	C	not measured
			Y	Y	not measured
	Grigioni et al. (2006)	Italy	C	C	C
			Y	Y	Y
	Metra et al. (1999)	U.S.A.	C	C	C
			Y (CI sign in UV (p<0,05) but only p<0,001 sign in UV according to metra et al.)	Y (resting PWP; p= 0,0002)	Y (resting SBP; p= 0,0001)
	Middlekauff et al. (1991)	U.S.A.	C	C (both baseline and final)	C
			N ( endpoint "total mortality" p=0,83 & endpoint "sudden death" p=0,24 )	Y ( endpoint "total mortality" p=0,0001 & endpoint "sudden death" p=0,004 )	not present UV and MV
	Morley (1994)	U.S.A.	C ?	C	not measured
			Y (CO sign UV, CO instead of CI (only 66 pts))	Y	not measured
	Sachdeva et al. (2010)	U.S.A.	C	cut-off points (PCWP <21 or >/= 21 )	cut-off point (SBP >/= 118 or < 118 )
			N (in table 1: CI related to outcome; p=NS )	Y ( only significant with endpoint death or urgent HTX : no HR , p=0,0001 )	Y ( significant with both endpoints : all-cause mortality: p=0,003 and death or urgent HTX: p=0,0001 )
	Sobieszczańska-Malek et al. (2014)	Poland	C	C and mean PCWP ( and cut-off points: > or < 25 mmHg ?? )	C
			N (HR =0,923 (0,789-1,080)	Y (HR =1,030 (1,013-1,048)	Y (HR =0,981 (0,968-0,994)
	Stevenson et al. (1990)	U.S.A	C	C & cut off points ( PCWP > 16 )	C
			Y ( p=0,024 )	Y ( p-value not present )	N
	n times measured		11	11	7
	n times included in survival analysis		11	11	6
	n times significant univariately		6	11	5
ADHF	Aronson et al. (2011)	U.S.A.	C (per 10 mmHg decrease)	C --> tertiles (<16 ; 16-22 ; >22 ) (at baseline and after treatment/ at 6 months (= discharge?))	C
			N	Y (with endpoint mortality ; PCWP: 16-22 HR= 3,0 (1,2-6,9) & PCWP >22 HR= 4,2 (1,9-9,6))	Y (with endpoint: all-cause mortality at 6 months)
	Cohn et al. (1984)	U.K.	C	C	C
			N	N	N
	Cooper et al. (2016)	U.S.A	C & cut-off points (CI <2 , CI >/=2)	C & cut-off points (PCWP <20 , PCWP >/=20)	C
			N	Y (at baseline and at discharge >/= 20 mmHg and at discharge per 5 mmHg)	Y (RRsyst. at baseline, per 10 mmHg)
	n times measured		3	3	3
	n times included in survival analysis		3	3	3
	n times significant univariately		0	2	2
HFPEF	Dorfs et al. (2014)	Germany	C	C & Cut-off points: PCWP >12mmHg (at rest)	C
			Y (HR =0,37 (0,22-0,61) )	Y (HR at rest =1,12 (1,06-1,19) )	Y (HR at rest =1,02 (1,01-1,03) ) & HR peak exercise NS
	Goliasch et al. (2015)	Austria	C	C	C
			N (but it is the CO which is measured (HR=0,98 (CI=0,70=1,37,p=0,91)))	Y (per 1 sd --> HR=1,56 (CI= 1,18-2,06 & p=0,002)	N (HR=0,77 (CI=0,55-1,08 , p=0,13) )
	n times measured		2	2	2
	n times included in survival analysis		2	2	2
	n times significant univariately		1	2	1
TOTAL (all pt-groups)	n times measured		20	20	16
	n times included in survival analysis		20	20	15
	n times significant univariately		9	19	10
