# Supplementary material for: Comparison of Hemodynamic Factors Predicting Prognosis in Heart Failure: A Systematic Review
Source: J Clin Med. 2019 Oct 22;8(10):1757. doi: 10.3390/jcm8101757 (PMC6832156; doi:10.3390/jcm8101757)
Supplement: Supplementary file 1 [file jcm-08-01757-s001.zip › jcm-607014-supplementary/Supplement 4B Data Analysis Table, Multivariate Analysis .xlsx]

## Sheet: Blad1
Patient group	Study author + year	Land	Multivariate CO/ CI : C (continuous) or cut-off points; predictor/significant, Y/N	Multivariate PCWP : C (continuous) or cut-off points ; predictor/significant, Y/N	Multivariate SBP : C (continuous) or cut-off points ; predictor/significant, Y/N
CHF	Denardo et al. (2016)	U.S.A.	C	C	C
			N (NS in UV)	Y	N (NS in UV)
	Fauchier et al. (1997)	France	C	C	C
			N (NS in UV)	Y (HR unknown ; p =0,0001 )	N (NS in UV)
	Franciosa et al. (1983)	U.S.A.	C	C	C
			N	Y	N
	Guzzetti et al. (2005)	Italy	Cut-off points (CI </= 1,9)	Cut-off points (PCWP >/=18)	Cut-off point (SBP </=110 mmHg)
			N	Y	N
	n times measured		4	4	4
	n times included in survival analysis		4	4	4
	n times significant multivariately		0	4	0
HTX	Anguita et al. (1993)	Spain	C	C	C
			N (NS in UV)	N	Y
	Chomsky et al. (1996)	U.S.A.	C	C	not measured
			N (NS in UV) (resting CO = NS , exercise CO = UV+MV sign)	N (lost in MV against VO2-max)	not measured
	Gardner et al. (2005)	U.K.	C	C	not measured
			N	Y	not measured
	Grigioni et al. (2006)	Italy	C	C	C
			N	N	N
	Metra et al. (1999)	Italy	This article can be used for the MV analysis in the review, but not very useful due to method of MV testing ( CI and PCWP were tested MV against combined facteor (which includes also CI and PCWP); not useful testing because this combined factor will in any case be most significant predictor MV.	C	C
			N (CI sign in UV not tested in MV )	N (lost IN MV against VO2-max)	N (lost against VO2-max)
	Middlekauff et al. (1991)	U.S.A.	C	C	C
			N (NS in UV)	Y	not present UV and MV
	Morley (1994)	U.S.A	C	C	not measured
			N (CO NS in MV, CI NS in UV (only 66 pts for CI))	N	not measured
	Sachdeva et al. (2010)	U.S.A.	C	Cut-off points (PCWP <21 or >/= 21 )	Cut-off point (SBP < 118 )
			N (NS in UV)	Y (with endpoint: all-cause mortality)	Y ( with endpoint: death or urgent HTX)
	Sobieszczańska-Malek et al. (2014)	Poland	C	C and mean PCWP ( and cut-off points: > or < 25 mmHg ?? )	C
			N (NS in UV)	N	N
	Stevenson et al. (1990)	U.S.A	C	C (cut off points PCWP > 16 only for clinical use)	C
			N	Y	N (NS in UV)
	n times measured		10	10	7
	n times included in survival analysis		10	10	6
	n times significant multivariately		0	4	2
ADHF	Aronson et al. (2011)	U.S.A.	C	C --> tertiles (<16 ; 16-22 ; >22 )	C
			N (NS in UV)	Not tested in MV (although strongly significant in UV)	Y (per 10 mmHg decrease)
	Cohn et al. (1984)	U.K.	C	C	C
			N (NS in UV)	N (NS in UV)	N (NS in UV)
	n times measured		2	2	2
	n times included in survival analysis		2	2	2
	n times significant multivariately		0	0	1
HFPEF	Dorfs et al. (2014)	Germany	C	C & Cut-off points: PCWP >12mmHg (at rest)	C
			N	Y	N
	Goliasch et al. (2015)	Austria	C	C	C
			N (NS in UV)	Y	N (NS in UV)
	n times measured		2	2	2
	n times included in survival analysis		2	2	2
	n times significant multivariately		0	2	0
TOTAL (all pt-groups)	n times measured		18	18	15
	n times included in survival analysis		18	18	14
	n times significant multivariately		0	10	3
